# Supplementary material for: Novel Prediction Method Applied to Wound Age Estimation: Developing a Stacking Ensemble Model to Improve Predictive Performance Based on Multi-mRNA
Source: Diagnostics (Basel). 2023 Jan 20;13(3):395. doi: 10.3390/diagnostics13030395 (PMC9914838; doi:10.3390/diagnostics13030395)
Supplement: Supplementary file 1 [file diagnostics-13-00395-s001.zip]

Archive with 3 entries (3 files):
- Supplementary_Material S1.pdf
- Supplementary_Material S2.pdf
- Supplementary_Material S3.pdf
